# Supplementary material for: Exploring the transcriptome of immature stages of Ornithodoros hermsi, the soft-tick vector of tick-borne relapsing fever
Source: Sci Rep. 2024 May 30;14:12466. doi: 10.1038/s41598-024-62732-6 (PMC11140000; doi:10.1038/s41598-024-62732-6)
Supplement: Supplementary file 5 — Supplementary Information 5. [file 41598_2024_62732_MOESM5_ESM.xlsx]

## Sheet: Sheet1
		Larvae											1st-nymphal stage											2nd-nymphal stage
	# CDS	TPM											TPM											TPM
		UF	SD	FED6h	SD	FED12h	SD	FED24h	SD	FED5d	SD		UF	SD	FED6h	SD	FED12h	SD	FED24h	SD	FED5d	SD		UF	SD	FED6h	SD	FED12h	SD	FED24h	SD	FED5d	SD
Cytoskeletal	360	44975.1	5145.82	10224.7	376.21	12239	767.665	16263.4	1393.98	29651.8	740.047		52085.6	2024.51	13018	1959.46	11162.6	532.248	10544.1	823.712	27601.2	3122.57		63508.2	1291.26	14359	2672.32	14635.5	2121.62	18209	1117.04	31425	1761.79
Detoxification/oxidation	182	8125.36	132.193	1917.66	86.9586	3015.88	250.086	4901.13	1235.36	16573.3	419.713		10818.8	143.869	2895.37	553.938	3332.62	259.265	3197.58	276.267	15653.9	2167.34		10167.2	681.574	3205.71	567.215	4117.13	339.035	5531.64	571.206	17166.7	1479.55
Extracellular matrix	219	10266.5	727.27	2642.79	137.793	3279.93	218.374	7318.57	1447.25	26021.5	4531.34		11117.8	570.102	3186.57	535.587	2987.14	223.908	5057.83	491.417	47848.7	9568.58		9902.78	454.153	3037.11	441.587	3417.94	411.088	8079.24	487.807	35479.1	4365.46
Immunity	171	5883.14	49.8994	1914.26	140.589	2855.52	274.698	3721.48	778.486	5401.55	260.021		6209.8	140.653	2381.03	477.014	2857.32	204.553	2077.83	230.591	5781.15	311.352		5773.4	139.167	2408.94	424.471	3161.21	398.997	4219.22	315.257	5846.46	166.618
Metabolism, amino acid	267	14618.2	159.724	3543.02	141.603	5122.87	439.475	7493.87	1010.36	10943.7	315.05		12656.9	138.243	3577.46	595.234	4137.26	302.159	3636.27	260.181	9481.56	323.486		11856	90.3634	3518.88	553.864	4576.47	537.397	6253.48	316.218	9992.97	241.331
Metabolism, carbohydrate	243	9202.43	340.208	2274.57	138.709	3555.35	463.268	5521.56	841.896	7513.84	290.359		7913.1	286.109	2451.9	495.216	3190.73	235.167	2564.1	217.686	6342.93	338.385		7707.11	305.23	2331.51	471.364	3560.68	440.415	4456.49	261.794	6915.22	202.062
Metabolism, energy	379	19579.4	64.6733	6110.08	206.225	8692.55	830.47	12095.1	2449.75	17976.5	616.536		19735.1	231.467	6775.98	1314.67	6767.86	624.896	7293.35	425.374	14654.3	69.2682		20897.2	577.152	6416.15	978.993	7694.74	786.082	10952.6	761.522	17716.4	663.369
Metabolism, intermediate	112	3432.16	40.72	1013.88	58.5487	1517.13	292.448	1993.89	346.323	2517.39	57.0786		3631.08	241.126	1051.83	171.452	1177.09	93.3592	1012.46	60.1487	2233.82	83.0395		3388.15	128.334	1010.53	186.962	1291.1	145.028	1658.9	82.5627	2560.85	17.3146
Metabolism, lipid	369	18699.4	772.7	5701.34	319.98	7203.35	905.638	10601.6	1578.83	17990.7	303.544		16488.2	365.5	5100.8	947.785	5565.36	402.723	5152.84	490.796	14201.2	664.139		14415.5	301.688	4728.82	823.049	5882.87	708.154	8359.58	480.554	15202.1	459.161
Metabolism, nucleotide	132	4744.26	65.3927	1263.58	65.4133	2142.05	253.885	3718.74	501.034	4908.29	24.7237		4443.53	117.632	1350.41	273.968	1819.47	157.374	1489.26	116.827	3731.58	256.568		4432.88	128.727	1390	219.011	1988.54	184.72	2888.03	266.018	3991.86	191.27
Nuclear regulation	370	12240	38.9602	3616.38	171.657	4908.01	437.524	6785.38	886.22	12660.3	1170		10870.2	57.7672	3397.04	583.715	3486.51	321.765	3470.77	281.473	7109.65	331.59		10384.1	323.152	3099.18	451.929	3840.36	494.411	5174.78	269.2	7941.24	388.787
Protein export machinery	619	24357.8	226.4	6551.82	264.776	8736.18	710.582	12263.2	1555.26	18175.5	85.2956		23635.6	416.987	6681.63	1199.21	7072.81	567.3	7719.03	596.568	14409.5	314.201		21627.6	192.123	6077.72	879.581	7387.44	914.938	10872.8	438.358	17702.1	826.446
Protein modification machinery	216	15453.5	343.456	5509.32	295.976	9137.24	886.688	13548.3	2356.1	16276	265.684		16911.2	419.818	6838.17	1403.04	8262.67	804.977	8326.24	517.706	13989.6	866.653		16838.6	706.993	6127.02	860.05	9289.43	917.756	12534.1	857.734	17180.4	601.535
Protein modification machinery, protease	146	6196.18	200.007	1630.44	87.0423	2296.2	296.026	3396.36	428.245	4922.3	112.281		6067.69	44.5593	1585.06	280.077	1734.04	130.639	1732.97	156.416	4052.77	73.9095		5722.51	119.856	1536.61	278.332	1877.47	246.624	2819.78	116.854	4628.16	126.693
Protein synthesis	472	105032	2083.61	31158.9	978.449	42469.9	3146.11	53933.4	11651	76943.4	2866.83		112724	2790.39	40511.3	7232.32	36624.4	3033.56	41776.6	2123.57	68157	2803.8		128792	5651.39	39129	4261.9	41856.5	3731.36	59674.8	3171.57	76833.7	5053.38
Proteosome machinery	484	28712.5	350.96	10174.4	264.005	11634.9	390.147	14154.8	1759.13	17675.8	330.998		26015	343.175	11545.8	2099.66	10200.7	470.335	10505.6	619.641	13638.1	673.857		24730.2	362.491	9573.77	1097.69	10645.1	788.35	12890	471.349	16416.5	828.103
Secreted	3268	166989	2709.57	50052.2	2311.82	65348.7	6324.4	84026.1	14617.6	223305	13535		191261	786.503	65991.7	11813.3	61170.8	3231.3	56732.9	3207.21	233506	20903.2		193497	1741.3	67800.5	8592.63	75785.9	7643.97	104744	9178.13	214319	9380.37
Signal transduction	1105	42341.8	277.895	10761.8	559.424	14527.2	1313.81	19744.8	1805.55	28473.1	306.648		36963.6	689.17	10221	1879.29	10914.8	759.22	10336.8	915.85	21598.1	337.141		34210.9	484.045	9510.75	1520.45	11516.8	1647.95	15669	699.079	25490.8	1158.62
Signal transduction, apoptosis	134	6082.45	210.817	1553.98	51.023	2047.91	196.062	2796.07	453.053	4787.61	106.685		6167.65	64.9063	1680.16	296.193	1874.07	123.872	1789.89	166.445	3834.68	201.119		5812.69	98.6335	1536.79	227.895	1962.48	295.167	2661.08	125.084	4739.19	152.673
Storage	20	3451.03	287.684	963.58	63.1631	1158.38	23.6104	1466.02	223.691	2458.05	160.923		4068.97	49.9799	1184.3	140.132	1245.01	55.6871	964.107	108.915	3626.21	716.654		4050.47	135.013	1403.06	300.816	1297.17	148.035	1709.56	158.596	3031.69	65.5093
Transcription machinery	1147	59781.2	1547.37	16189	610.782	21547.4	976.702	27068.6	3609.72	33297.9	902.685		56205.7	1465.17	20527.7	3848.24	18907.4	1168.6	17292.1	1128.68	28409.1	812.378		49937.5	1957.48	16164.6	1878.33	20121	2705.55	24745.9	1040.08	31629.9	2125.22
Transporters/receptors	592	26694	651.064	6217.77	447.116	8262.21	689.478	11056.8	1119.93	12207.1	142.968		23888.3	277.038	7112.89	1249.46	7644.3	528.926	5610.15	606.271	10322.8	457.635		21938.8	96.3338	6794.94	1216.91	7928.56	1153.37	9501.18	372.592	12202.2	447.028
Transposable elements	276	4365.67	326.749	1297.27	107.63	1739.98	119.526	2396.3	105.122	2625.88	55.5726		4370.52	171.914	1358.8	154.086	1367.15	174.109	1092.43	123.536	2108.1	48.2483		3729.89	36.7387	1530.77	87.6689	1577.72	259.587	1785.69	33.258	2147.84	115.523
Unknown	4281	167723	4061.2	735984	10794.4	543262	190823	564586	57340.2	257854	24684.8		158363	997.063	675171	47402.1	669828	23560.4	697406	17910.5	292291	32713		154608	2588.08	677118	37701.8	637630	27780.8	561442	18342.3	296847	13830.6
Unknown conserved	2901	135054	1811.87	41578.2	2571.96	50756.1	1508.22	65954.5	8195.07	115791	3588.24		127150	121.914	53074.4	5158.44	65239	5337.14	56281.3	3595.12	108104	7833.23		129018	923.867	58380.6	5713.51	68577.6	1577	62511.6	2117.68	96381.9	3496.85
Total	18465
